# Supplementary material for: Revision of the rhinoceros beetle genus Oryctophileurus Kolbe with description of a new species, the male of O. varicosus Prell, and notes on biogeography (Scarabaeoidea, Dynastinae, Phileurini)
Source: Zookeys. 2013 Nov 1;(346):1–16. doi: 10.3897/zookeys.346.6114 (PMC3821061; doi:10.3897/zookeys.346.6114)
Supplement: XML Treatment for Oryctophileurus [file zookeys.346.6114-treatment1.xml]

<!DOCTYPE tp:taxon-treatment
  PUBLIC "-//TaxonX//DTD Taxonomic Treatment Publishing DTD v0 20100105//EN" "tax-treatment-NSO.dtd">
<tp:taxon-treatment xmlns:tp="http://www.plazi.org/taxpub"><tp:treatment-meta><mixed-citation publication-type="journal"><person-group><name><surname>Perger</surname><given-names>Robert</given-names></name><name><surname>Grossi</surname><given-names>Paschoal Coelho</given-names></name></person-group><article-title>Revision of the rhinoceros beetle genus <italic>Oryctophileurus</italic> Kolbe with description of a new species, the male of <italic>O. varicosus</italic> Prell, and notes on biogeography (Scarabaeoidea, Dynastinae, Phileurini)</article-title><source>Zookeys</source><day>1</day><month>11</month><year>2013</year><volume>2013</volume><issue>346</issue><fpage>1</fpage><lpage>16</lpage><pub-id pub-id-type="doi">10.3897/zookeys.346.6114</pub-id></mixed-citation></tp:treatment-meta><tp:nomenclature><tp:taxon-name>
                        <tp:taxon-name-part taxon-name-part-type="genus">Oryctophileurus</tp:taxon-name-part>
                        <object-id xmlns:xlink="http://www.w3.org/1999/xlink" xlink:type="simple">http://species-id.net/wiki/Oryctophileurus</object-id>
                    </tp:taxon-name><tp:taxon-authority>Kolbe, 1878</tp:taxon-authority></tp:nomenclature><tp:treatment-sec sec-type="Type species"><title>Type species.</title><p><italic><tp:taxon-name>Phileurus nasicornis</tp:taxon-name></italic> Burmeister, 1847 (original combination) (<xref ref-type="fig" rid="F3">Fig. 3</xref>).</p><p>Species of <italic><tp:taxon-name>Oryctophileurus</tp:taxon-name></italic> are distinguished from other <tp:taxon-name>Phileurini</tp:taxon-name> by a combination of the following apomorphic characters: a single cephalic horn with lateral carina, pronotal cavity with ocellate punctures and two teeth or tubercles close to the anterior pronotal margin, teeth vertically positioned at about the same level as the outer eye margins.</p><!--PageBreak--></tp:treatment-sec><tp:treatment-sec sec-type="Taxonomy and discussion"><title>Taxonomy and discussion.</title><p>The following characters were cited by <xref ref-type="bibr" rid="B4">Endrödi (1985)</xref> for <italic><tp:taxon-name>Oryctophileurus</tp:taxon-name></italic>, <italic><tp:taxon-name>Amblyodus</tp:taxon-name></italic>, <italic><tp:taxon-name>Microphileurus</tp:taxon-name></italic> Kolbe, <italic><tp:taxon-name>Metaphileurus</tp:taxon-name></italic> Kolbe, <italic><tp:taxon-name>Trioplus</tp:taxon-name></italic> Burmeister, and <italic><tp:taxon-name>Goniophileurus</tp:taxon-name></italic> Kolbe and are here not considered as generic: outer side of mandible tridentate; antenna 10-jointed; elytra with punctate rows; proleg sexually monomorphic, protarsus not thickened in male. <italic><tp:taxon-name>Oryctophileurus</tp:taxon-name></italic> and <italic><tp:taxon-name>Amblyodus</tp:taxon-name></italic> are distinguished from the other mentioned genera by large horns, a distinctly developed and posteriorly carinate pronotal cavity and four external teeth on the protibia (<xref ref-type="bibr" rid="B4">Endrödi 1985</xref>; <xref ref-type="bibr" rid="B12">Ide 1998</xref>). However, in <italic><tp:taxon-name>Amblyodus</tp:taxon-name></italic> the two cephalic horns lack the lateral carina, the punctures in the pronotal cavity are predominately fused to short, transverse ridges, and the teeth close to the anterior pronotal margin are absent. Except for the horn number, these generic differences between <italic><tp:taxon-name>Oryctophileurus</tp:taxon-name></italic> and <italic><tp:taxon-name>Amblyodus</tp:taxon-name></italic> have not been recognized by previous workers.</p><!--PageBreak--><p>Based on the combination of apomorphic characters of <italic><tp:taxon-name>Oryctophileurus</tp:taxon-name></italic> that lacks in <italic><tp:taxon-name>Amblyodus</tp:taxon-name></italic> we suggest retaining the genus <italic><tp:taxon-name>Oryctophileurus</tp:taxon-name></italic>.</p></tp:treatment-sec><tp:treatment-sec sec-type="Key to species of Oryctophileurus"><title>Key to species of <italic><tp:taxon-name>Oryctophileurus</tp:taxon-name></italic></title><table-wrap content-type="key" position="anchor" orientation="portrait"><table><tbody><tr><td rowspan="1" colspan="1">1</td><td rowspan="1" colspan="1">Horn on frons not projecting above anterior edges of pronotal protuberance (<xref ref-type="fig" rid="F3">Figs 3B, D</xref>). Distance between inner teeth of dorsal pronotal protuberance (<xref ref-type="fig" rid="F3">Figs 3A, C</xref>) narrower than distance between eyes. Development of horn and pronotal protuberance equal in both sexes. Color dark brown</td><td rowspan="1" colspan="1"><italic><tp:taxon-name>Oryctophileurus nasicornis</tp:taxon-name></italic> (Burmeister)</td></tr><tr><td rowspan="1" colspan="1">–</td><td rowspan="1" colspan="1">Horn on frons projecting above anterior edges of pronotal protuberance in both sexes. Horn longer in males than in females of the same size. Color black</td><td rowspan="1" colspan="1">2</td></tr><tr><td rowspan="1" colspan="1">2</td><td rowspan="1" colspan="1">Development of pronotal protuberance subequal in both sexes. Elytral striae and interstitial punctures arranged in irregular lines, punctures enlarged (<xref ref-type="fig" rid="F4">Figs 4A, C</xref>)</td><td rowspan="1" colspan="1"><italic><tp:taxon-name>Oryctophileurus varicosus</tp:taxon-name></italic> Prell</td></tr><tr><td rowspan="1" colspan="1">–</td><td rowspan="1" colspan="1">Pronotal protuberance more strongly developed in males than females of the similar size. Elytral striae and interstitial punctures arranged in regular lines</td><td rowspan="1" colspan="1">3</td></tr><tr><td rowspan="1" colspan="1">3</td><td rowspan="1" colspan="1">Distance between inner teeth of dorsal pronotal protuberance in male wider than width between eyes (<xref ref-type="fig" rid="F7">Fig. 7A</xref>); in females separated by a concavity with ocellate punctures (<xref ref-type="fig" rid="F6">Fig. 6C</xref>). Pronotal concavity accounts for 40–50 % of the dorsal pronotal surface in males. Ocellate punctures above posterior-lateral pronotal margin continuous (<xref ref-type="fig" rid="F7">Fig. 7C</xref>)</td><td rowspan="1" colspan="1"><italic><tp:taxon-name>Oryctophileurus armicollis</tp:taxon-name></italic> Prell</td></tr><tr><td rowspan="1" colspan="1"><!--PageBreak-->–</td><td rowspan="1" colspan="1">Distance between inner teeth of dorsal pronotal protuberance in male as wide as width between eyes (<xref ref-type="fig" rid="F7">Fig. 7B</xref>), in females separated by a small fissure only (<xref ref-type="fig" rid="F8">Fig. 8C</xref>). Anterior pronotal concavity accounts for about 30% of the dorsal pronotal surface in males. Area of ocellate punctures above posteriolateral pronotal margin reduced laterally (<xref ref-type="fig" rid="F7">Fig. 7D</xref>), punctures small, shallow and sparse</td><td rowspan="1" colspan="1"><italic><tp:taxon-name>Oryctophileurus guerrai</tp:taxon-name></italic> Perger &amp; Grossi, sp. n.</td></tr></tbody></table></table-wrap></tp:treatment-sec><tp:treatment-sec><!--Section generated to contain objects referenced in tp:taxon-treatment.--><fig id="F3" position="float" orientation="portrait"><label>Figure 3.</label><caption><p>Dorsal and lateral habitus of <italic><tp:taxon-name>Oryctophileurus nasicornis</tp:taxon-name></italic> (Burmeister, 1847) <bold>A</bold> and <bold>B</bold> male <bold>C</bold> and <bold>D</bold> female, scale bar 5 mm.</p></caption><graphic xmlns:xlink="http://www.w3.org/1999/xlink" xlink:href="ZooKeys-346-001-g003.jpg" position="float" orientation="portrait" xlink:type="simple"/></fig><fig id="F4" position="float" orientation="portrait"><label>Figure 4.</label><caption><p>Dorsal and lateral habitus of <italic><tp:taxon-name>Oryctophileurus varicosus</tp:taxon-name></italic> Prell, 1934, <bold>A</bold> and <bold>B</bold> male <bold>C</bold> and <bold>D</bold> female, scale bar 5 mm.</p></caption><graphic xmlns:xlink="http://www.w3.org/1999/xlink" xlink:href="ZooKeys-346-001-g004.jpg" position="float" orientation="portrait" xlink:type="simple"/></fig><fig id="F7" position="float" orientation="portrait"><label>Figure 7.</label><caption><p>Pronotum of males with body length 20 mm, dorsal, higher areas light, inner teeth of transversal pronotal carina indicated by white arrow:  <bold>A</bold> <italic><tp:taxon-name>Oryctophileurus armicollis</tp:taxon-name></italic> Prell <bold>B</bold> <italic><tp:taxon-name>Oryctophileurus guerrai</tp:taxon-name></italic>; ocellate punctures at posteriolateral pronotal surface, character state does not differ between sexes <bold>C</bold> <italic><tp:taxon-name>Oryctophileurus armicollis</tp:taxon-name></italic> <bold>D</bold> <italic><tp:taxon-name>Oryctophileurus guerrai</tp:taxon-name></italic>.</p></caption><graphic xmlns:xlink="http://www.w3.org/1999/xlink" xlink:href="ZooKeys-346-001-g007.jpg" position="float" orientation="portrait" xlink:type="simple"/></fig><fig id="F6" position="float" orientation="portrait"><label>Figure 6.</label><caption><p>Dorsal and lateral habitus of <italic><tp:taxon-name>Oryctophileurusarmicollis</tp:taxon-name></italic> Prell, 1911, <bold>A</bold> and <bold>B</bold> holotype male, body length 18.5 mm <bold>C</bold> and <bold>D</bold> female, body length 18 mm, scale bar 5 mm.</p></caption><graphic xmlns:xlink="http://www.w3.org/1999/xlink" xlink:href="ZooKeys-346-001-g006.jpg" position="float" orientation="portrait" xlink:type="simple"/></fig><fig id="F8" position="float" orientation="portrait"><label>Figure 8.</label><caption><p>Dorsal and lateral habitus of <italic><tp:taxon-name>Oryctophileurus guerrai</tp:taxon-name></italic> sp. n., <bold>A</bold> and <bold>B</bold> holotype male, body length 20 mm <bold>C</bold> and <bold>D</bold> allotype female, body length 19 mm, scale bar 5 mm.</p></caption><graphic xmlns:xlink="http://www.w3.org/1999/xlink" xlink:href="ZooKeys-346-001-g008.jpg" position="float" orientation="portrait" xlink:type="simple"/></fig></tp:treatment-sec><ref-list><ref id="B4"><mixed-citation xmlns:xlink="http://www.w3.org/1999/xlink" xlink:type="simple"><person-group><name name-style="western"><surname>Endrődi</surname><given-names>S</given-names></name></person-group> (<year>1985</year>) <article-title>The Dynastinae of the World.</article-title><publisher-name>Dr W. Junk</publisher-name>, <publisher-loc>Dordrecht, Netherlands</publisher-loc>, <lpage>800</lpage> pp.</mixed-citation></ref><ref id="B12"><mixed-citation xmlns:xlink="http://www.w3.org/1999/xlink" xlink:type="simple"><person-group><name name-style="western"><surname>Ide</surname><given-names>S</given-names></name></person-group> (<year>1998</year>) <article-title>Sistemática e evolução dos géneros neotropicais de Phileurini (Coleoptera: Scarabaeidae: Dynastinae).</article-title><comment>Tese de Doutorado</comment>, <publisher-name>Universidade de São Paulo</publisher-name>, <publisher-loc>Brasil</publisher-loc>, <lpage>159</lpage> pp.</mixed-citation></ref></ref-list></tp:taxon-treatment>
