# Supplementary material for: Revision of the rhinoceros beetle genus Oryctophileurus Kolbe with description of a new species, the male of O. varicosus Prell, and notes on biogeography (Scarabaeoidea, Dynastinae, Phileurini)
Source: Zookeys. 2013 Nov 1;(346):1–16. doi: 10.3897/zookeys.346.6114 (PMC3821061; doi:10.3897/zookeys.346.6114)
Supplement: XML Treatment for Oryctophileurus nasicornis [file zookeys.346.6114-treatment2.xml]

<!DOCTYPE tp:taxon-treatment
  PUBLIC "-//TaxonX//DTD Taxonomic Treatment Publishing DTD v0 20100105//EN" "tax-treatment-NSO.dtd">
<tp:taxon-treatment xmlns:tp="http://www.plazi.org/taxpub"><tp:treatment-meta><mixed-citation publication-type="journal"><person-group><name><surname>Perger</surname><given-names>Robert</given-names></name><name><surname>Grossi</surname><given-names>Paschoal Coelho</given-names></name></person-group><article-title>Revision of the rhinoceros beetle genus <italic>Oryctophileurus</italic> Kolbe with description of a new species, the male of <italic>O. varicosus</italic> Prell, and notes on biogeography (Scarabaeoidea, Dynastinae, Phileurini)</article-title><source>Zookeys</source><day>1</day><month>11</month><year>2013</year><volume>2013</volume><issue>346</issue><fpage>1</fpage><lpage>16</lpage><pub-id pub-id-type="doi">10.3897/zookeys.346.6114</pub-id></mixed-citation></tp:treatment-meta><tp:nomenclature><tp:taxon-name>
                        <tp:taxon-name-part taxon-name-part-type="genus">Oryctophileurus</tp:taxon-name-part>
                        <tp:taxon-name-part taxon-name-part-type="species">nasicornis</tp:taxon-name-part>
                        <object-id xmlns:xlink="http://www.w3.org/1999/xlink" xlink:type="simple">http://species-id.net/wiki/Oryctophileurus_nasicornis</object-id>
                    </tp:taxon-name><tp:taxon-authority>(Burmeister, 1847)</tp:taxon-authority><xref ref-type="fig" rid="F3">Fig. 3</xref></tp:nomenclature><tp:treatment-sec sec-type="Material examined"><title>Material examined.</title><p><bold>Colombia:</bold> Cauca dep., Cauca Valley: 1 male with body length 19 mm, det. Endrödi 1976 (ZMHB); Boyacá dep., Muzo muni.: 1 female with body length 20 mm, S. Apollin coll., det. Ohaus, revised by <xref ref-type="bibr" rid="B3">Endrödi (1977)</xref> (ZMHB).</p></tp:treatment-sec><tp:treatment-sec sec-type="Diagnosis"><title>Diagnosis.</title><p>Color dark brown, moderately shining. Horn on frons not projecting above anterior edges of pronotal protuberance, weakly recurved, in female with truncate apex; ocular canthus rounded in male, and subquadrate in female. Pronotum broadly rounded, more in female. Distance between inner teeth of dorsal pronotal protuberance narrower than distance between eyes. Pronotal protuberance on same level with elytra. Development of horn and pronotal protuberance equal in both sexes. Elytra striate, with five well defined discal striae; striae regular, at sides weakly defined; punctures regular, about the same size of those at disc. Meso and metatibiae with 4 to 5 distal teeth. Pygidium regularly convex in both sexes, more in female, and densely and finely wrinkled. Parameres with basal half broad, apex slender, straight.</p><fig id="F3" position="float" orientation="portrait"><label>Figure 3.</label><caption><p>Dorsal and lateral habitus of <italic><tp:taxon-name>Oryctophileurus nasicornis</tp:taxon-name></italic> (Burmeister, 1847) <bold>A</bold> and <bold>B</bold> male <bold>C</bold> and <bold>D</bold> female, scale bar 5 mm.</p></caption><graphic xmlns:xlink="http://www.w3.org/1999/xlink" xlink:href="ZooKeys-346-001-g003.jpg" position="float" orientation="portrait" xlink:type="simple"/></fig></tp:treatment-sec><tp:treatment-sec sec-type="Geographical distribution"><title>Geographical distribution.</title><p>The species is known only from the Cauca Valley in Colombia, which is surrounded by the parallel, peninsula-like projections of the Andean Cordillera Occidental and Cordillera Central and the Muzo municipality which is situated on the eastern slope of the Cordillera Oriental (<xref ref-type="fig" rid="F1">Fig. 1A</xref>). These areas include wet premontane forest and, to a lesser extent, upper montane forests and paramos (<xref ref-type="bibr" rid="B5">Espinal 1992</xref>).</p></tp:treatment-sec><tp:treatment-sec><!--Section generated to contain objects referenced in tp:taxon-treatment.--><fig id="F1" position="float" orientation="portrait"><label>Figure 1.</label><caption><p><bold>A</bold> map of distributional locations of South American <italic><tp:taxon-name>Amblyodus</tp:taxon-name></italic> and <italic><tp:taxon-name>Oryctophileurus</tp:taxon-name></italic> species (partly adapted from <xref ref-type="bibr" rid="B8">Grossi and Grossi (2011)</xref>, only most southern distribution of <italic><tp:taxon-name>Amblyodus taurus</tp:taxon-name></italic> shown), yellow, <italic><tp:taxon-name>Amblyodus taurus</tp:taxon-name></italic>; light blue, <italic><tp:taxon-name>Amblyodus castroi</tp:taxon-name></italic>; magenta, <italic><tp:taxon-name>Oryctophileurus nasicornis</tp:taxon-name></italic>; green, <italic><tp:taxon-name>Oryctophileurus varicosus</tp:taxon-name></italic>; orange, <italic><tp:taxon-name>Oryctophileurus armicollis</tp:taxon-name></italic> (no data for Peru); red, <italic><tp:taxon-name>Oryctophileurus guerrai</tp:taxon-name></italic> <bold>B</bold> Andean and Subandean area of Tarija department, Bolivia; border of Tariquía National Reserve indicated by white line; surveyed areas by red rectangles <bold>C</bold> survey transect (indicated white) with collection location (highlighted red) of <italic><tp:taxon-name>Oryctophileurus guerrai</tp:taxon-name></italic> <bold>D</bold> habitat of <italic><tp:taxon-name>Oryctophileurus guerrai</tp:taxon-name></italic> in the bottom of a moist gully.</p></caption><graphic xmlns:xlink="http://www.w3.org/1999/xlink" xlink:href="ZooKeys-346-001-g001.jpg" position="float" orientation="portrait" xlink:type="simple"/></fig></tp:treatment-sec><ref-list><ref id="B3"><mixed-citation xmlns:xlink="http://www.w3.org/1999/xlink" xlink:type="simple"><person-group><name name-style="western"><surname>Endrődi</surname><given-names>S</given-names></name></person-group> (<year>1977</year>) <article-title>Monographie der Dynastinae 8. Tribus: Phileurini, amerikanische Arten I. (Coleoptera).</article-title><source>Folia Entomologica Hungarica</source><volume>30</volume>(<issue>1</issue>): <fpage>7</fpage>-<lpage>45</lpage>.</mixed-citation></ref><ref id="B8"><mixed-citation xmlns:xlink="http://www.w3.org/1999/xlink" xlink:type="simple"><person-group><name name-style="western"><surname>Grossi</surname><given-names>PC</given-names></name><name name-style="western"><surname>Grossi</surname><given-names>EJ</given-names></name></person-group> (<year>2011</year>) <article-title>A new species of <italic>Amblyodus</italic> Westwood, 1878 (Coleoptera, Melolonthidae, Dynastinae) from South America.</article-title><source>ZooKeys</source><volume>75</volume>: <fpage>21</fpage>-<lpage>28</lpage>. doi: <ext-link ext-link-type="uri" xlink:href="http://dx.doi.org/10.3897/zookeys.75.884" xlink:type="simple">10.3897/zookeys.75.884</ext-link></mixed-citation></ref><ref id="B5"><mixed-citation xmlns:xlink="http://www.w3.org/1999/xlink" xlink:type="simple"><person-group><name name-style="western"><surname>Espinal</surname><given-names>LS</given-names></name></person-group> (<year>1992</year>) <source>Geografía ecológica de Antioquia: Zonas de vida.</source><publisher-name>Editorial Léalon, Medellín</publisher-name>, <publisher-loc>Colombia</publisher-loc>, <lpage>146</lpage> pp.</mixed-citation></ref></ref-list></tp:taxon-treatment>
