# Supplementary material for: Revision of the rhinoceros beetle genus Oryctophileurus Kolbe with description of a new species, the male of O. varicosus Prell, and notes on biogeography (Scarabaeoidea, Dynastinae, Phileurini)
Source: Zookeys. 2013 Nov 1;(346):1–16. doi: 10.3897/zookeys.346.6114 (PMC3821061; doi:10.3897/zookeys.346.6114)
Supplement: XML Treatment for Oryctophileurus varicosus [file zookeys.346.6114-treatment3.xml]

<!DOCTYPE tp:taxon-treatment
  PUBLIC "-//TaxonX//DTD Taxonomic Treatment Publishing DTD v0 20100105//EN" "tax-treatment-NSO.dtd">
<tp:taxon-treatment xmlns:tp="http://www.plazi.org/taxpub"><tp:treatment-meta><mixed-citation publication-type="journal"><person-group><name><surname>Perger</surname><given-names>Robert</given-names></name><name><surname>Grossi</surname><given-names>Paschoal Coelho</given-names></name></person-group><article-title>Revision of the rhinoceros beetle genus <italic>Oryctophileurus</italic> Kolbe with description of a new species, the male of <italic>O. varicosus</italic> Prell, and notes on biogeography (Scarabaeoidea, Dynastinae, Phileurini)</article-title><source>Zookeys</source><day>1</day><month>11</month><year>2013</year><volume>2013</volume><issue>346</issue><fpage>1</fpage><lpage>16</lpage><pub-id pub-id-type="doi">10.3897/zookeys.346.6114</pub-id></mixed-citation></tp:treatment-meta><tp:nomenclature><tp:taxon-name>
                        <tp:taxon-name-part taxon-name-part-type="genus">Oryctophileurus</tp:taxon-name-part>
                        <tp:taxon-name-part taxon-name-part-type="species">varicosus</tp:taxon-name-part>
                        <object-id xmlns:xlink="http://www.w3.org/1999/xlink" xlink:type="simple">http://species-id.net/wiki/Oryctophileurus_varicosus</object-id>
                    </tp:taxon-name><tp:taxon-authority>Prell, 1934</tp:taxon-authority><xref ref-type="fig" rid="F4">Figs 4</xref><xref ref-type="fig" rid="F5">; 5C–D</xref></tp:nomenclature><tp:treatment-sec sec-type="Type material examined"><title>Type material examined.</title><p><bold>Peru:</bold> holotype, female, body length 20.4 mm, unknown locality (ZMHB).</p></tp:treatment-sec><tp:treatment-sec sec-type="Additional material examined"><title>Additional material examined.</title><p><bold>Peru:</bold> Junin dep.: Satipo prov., Chanchamayo Valley: 1 male with body length 20 mm (EPGC); Satipo prov., Rio Tambo valley, Paraíso Tuncama, ~1300 m a.s.l.: 1 female with body length 19.4 mm, (EPGC); Rios Pichis &amp; Perene, 600–900 m a.s.l., Soc. Geog. De Lima col., 1 male (MZSP).</p></tp:treatment-sec><tp:treatment-sec sec-type="Diagnosis"><title>Diagnosis.</title><p>Color black, moderately shining to shining. Enlarged elytral punctures. Punctures and elytral striae arranged in irregular lines (<xref ref-type="fig" rid="F4">Figs 4A, C</xref>). Horn widely <!--PageBreak-->projected above body in male. Pronotal protuberance comparably flat and developed as in female.</p><fig id="F4" position="float" orientation="portrait"><label>Figure 4.</label><caption><p>Dorsal and lateral habitus of <italic><tp:taxon-name>Oryctophileurus varicosus</tp:taxon-name></italic> Prell, 1934, <bold>A</bold> and <bold>B</bold> male <bold>C</bold> and <bold>D</bold> female, scale bar 5 mm.</p></caption><graphic xmlns:xlink="http://www.w3.org/1999/xlink" xlink:href="ZooKeys-346-001-g004.jpg" position="float" orientation="portrait" xlink:type="simple"/></fig></tp:treatment-sec><tp:treatment-sec sec-type="Description"><title>Description.</title><p>Male. (<xref ref-type="fig" rid="F4">Figs 4A, B</xref>). Body elongate, cylindrical. Surface entirely black, glabrous, moderately shiny to shiny; dorsally almost totally punctate; punctures ocellate, moderate to very large. Legs, sterna, second abdominal ventrite, and basal margin of pygidium setose.</p><p>Head. Surface laterally wrinkled, in frontal view rugose. Clypeus subtriangular, apex rounded and emarginated, weakly reflexed; clypeal carina absent; sides concave. Canthus widely rounded and extending into middle of eye. Frons with long, recurved, <!--PageBreak-->cylindrical horn with narrow apex; each side of horn with elongated, weak carina, anterior surface with slightly concave furrow, furrow reaching apex. Mandible tridentate, teeth upturned. Mentum with longitudinal furrow wider anteriorly and posterior concavity narrow with subparallel sides.</p><p>Pronotum. Shape subquadrate, narrower than elytra together. Discal area covered by ocellate punctures combined with C-shaped, coalescent punctures; discal surface flat and declivous anteriorly (<xref ref-type="fig" rid="F4">Fig. 4A, B</xref>); anterior and lateral margins complete with a marginal bead, concave at middle; posterior marginal bead absent. Pronotal disc carinate, carina convex, smooth; anterior carina more pronounced; near anterior border with a conspicuous tubercle present in each anterolateral corner; posterior carina joined posteriorly on pronotal margin, bisinuous. Anterior angle acute, posterior rounded. Middle apex laterally with smooth convex carina, intercalated by rugose area and coarse punctures. Prosternal process long, trapezoidal, concave at base and posteriorly produced; base with a spine like posterior process.</p><p>Elytra. Striae irregular, and not defined, even laterally; punctures ocellate, irregular, larger on discal area and becoming smaller laterally and posteriorly; elytral apices densely punctate, punctures small to moderate; apical umbone convex, smooth. Scutellum triangular, densely punctate; punctures ocellate, moderate in size. Pygidium. In lateral view widely convex; surface totally punctate; punctures smaller and denser near anterior margin and sides, sparser and larger to apex; apex with marginal bead.</p><p>Legs. Protibia with 4 external teeth; basal tooth smaller. Apex of mesotibia with 4 teeth. Apex of metatibia with 5 teeth.</p><p>Aedeagus. Shape symmetrical (<xref ref-type="fig" rid="F5">Fig. 5D</xref>), narrowing abruptly at middle; apex inflated, rectangle shaped, truncate; sides subparallel. In lateral view surface concave and with, acute, small projection near lateral base (<xref ref-type="fig" rid="F5">Fig. 5C</xref>).</p><fig id="F5" position="float" orientation="portrait"><label>Figure 5.</label><caption><p>Dorsal and lateral view of aedeagus. <bold>A</bold> and <bold>B</bold> <italic><tp:taxon-name>Oryctophileurusarmicollis</tp:taxon-name></italic> Prell, 1911 <bold>C</bold> and <bold>D</bold> <italic><tp:taxon-name>Oryctophileurus varicosus</tp:taxon-name></italic> Prell, 1934, scale bar 1 mm.</p></caption><graphic xmlns:xlink="http://www.w3.org/1999/xlink" xlink:href="ZooKeys-346-001-g005.jpg" position="float" orientation="portrait" xlink:type="simple"/></fig></tp:treatment-sec><tp:treatment-sec sec-type="Geographical distribution"><title>Geographical distribution.</title><!--PageBreak--><p><italic><tp:taxon-name>Oryctophileurus varicosus</tp:taxon-name></italic> was described by <xref ref-type="bibr" rid="B21">Prell (1934)</xref> from an unknown locality in Peru. Records from Rio Pichis (600–900 m a.s.l.), Chanchamayo Valley (Junin dep., Satipo prov.) and Paraíso Tuncama (same province) at ~1300 m a.s.l. (<xref ref-type="fig" rid="F1">Fig. 1A</xref>) suggest that this species occurs in the Peruvian Yungas and adjacent subandine transitional forest. The forest in this area is classified as evergreen premontane, subhumid to humid, South Yungas forest (<xref ref-type="bibr" rid="B13">Josse et al. 2003</xref>).</p></tp:treatment-sec><tp:treatment-sec sec-type="Remarks"><title>Remarks.</title><p>The records cited here are the only known specimens. <xref ref-type="bibr" rid="B3">Endrödi (1977)</xref> described the holotype as a male possibly based upon the fact that it has a horn. <xref ref-type="bibr" rid="B4">Endrödi (1985)</xref> correctly redescribed the type specimen as a female, indicating that the male was unknown as was pointed out in the original description by <xref ref-type="bibr" rid="B21">Prell (1934)</xref>. <xref ref-type="bibr" rid="B12">Ide (1998)</xref> cited a male specimen from Rios Pichis &amp; Perene, Peru, which was, however, not described. We describe here the male of <italic><tp:taxon-name>Oryctophileurus varicosus</tp:taxon-name></italic> for the first time.</p></tp:treatment-sec><tp:treatment-sec><!--Section generated to contain objects referenced in tp:taxon-treatment.--><fig id="F1" position="float" orientation="portrait"><label>Figure 1.</label><caption><p><bold>A</bold> map of distributional locations of South American <italic><tp:taxon-name>Amblyodus</tp:taxon-name></italic> and <italic><tp:taxon-name>Oryctophileurus</tp:taxon-name></italic> species (partly adapted from <xref ref-type="bibr" rid="B8">Grossi and Grossi (2011)</xref>, only most southern distribution of <italic><tp:taxon-name>Amblyodus taurus</tp:taxon-name></italic> shown), yellow, <italic><tp:taxon-name>Amblyodus taurus</tp:taxon-name></italic>; light blue, <italic><tp:taxon-name>Amblyodus castroi</tp:taxon-name></italic>; magenta, <italic><tp:taxon-name>Oryctophileurus nasicornis</tp:taxon-name></italic>; green, <italic><tp:taxon-name>Oryctophileurus varicosus</tp:taxon-name></italic>; orange, <italic><tp:taxon-name>Oryctophileurus armicollis</tp:taxon-name></italic> (no data for Peru); red, <italic><tp:taxon-name>Oryctophileurus guerrai</tp:taxon-name></italic> <bold>B</bold> Andean and Subandean area of Tarija department, Bolivia; border of Tariquía National Reserve indicated by white line; surveyed areas by red rectangles <bold>C</bold> survey transect (indicated white) with collection location (highlighted red) of <italic><tp:taxon-name>Oryctophileurus guerrai</tp:taxon-name></italic> <bold>D</bold> habitat of <italic><tp:taxon-name>Oryctophileurus guerrai</tp:taxon-name></italic> in the bottom of a moist gully.</p></caption><graphic xmlns:xlink="http://www.w3.org/1999/xlink" xlink:href="ZooKeys-346-001-g001.jpg" position="float" orientation="portrait" xlink:type="simple"/></fig></tp:treatment-sec><ref-list><ref id="B21"><mixed-citation xmlns:xlink="http://www.w3.org/1999/xlink" xlink:type="simple"><person-group><name name-style="western"><surname>Prell</surname><given-names>H</given-names></name></person-group> (<year>1934</year>) <article-title>Beiträge zur Kenntnis der Dynastinen (XII). Beschreibungen und Bemerkungen.</article-title><source>Entomologische Blätter für Biologie und Systematik der Käfer</source><volume>30</volume>: <fpage>55</fpage>-<lpage>60</lpage>.</mixed-citation></ref><ref id="B8"><mixed-citation xmlns:xlink="http://www.w3.org/1999/xlink" xlink:type="simple"><person-group><name name-style="western"><surname>Grossi</surname><given-names>PC</given-names></name><name name-style="western"><surname>Grossi</surname><given-names>EJ</given-names></name></person-group> (<year>2011</year>) <article-title>A new species of <italic>Amblyodus</italic> Westwood, 1878 (Coleoptera, Melolonthidae, Dynastinae) from South America.</article-title><source>ZooKeys</source><volume>75</volume>: <fpage>21</fpage>-<lpage>28</lpage>. doi: <ext-link ext-link-type="uri" xlink:href="http://dx.doi.org/10.3897/zookeys.75.884" xlink:type="simple">10.3897/zookeys.75.884</ext-link></mixed-citation></ref><ref id="B13"><mixed-citation xmlns:xlink="http://www.w3.org/1999/xlink" xlink:type="simple"><person-group><name name-style="western"><surname>Josse</surname><given-names>C</given-names></name><name name-style="western"><surname>Navarro</surname><given-names>G</given-names></name><name name-style="western"><surname>Comer</surname><given-names>P</given-names></name><name name-style="western"><surname>Evans</surname><given-names>R</given-names></name><name name-style="western"><surname>Faber-Langendoen</surname><given-names>D</given-names></name><name name-style="western"><surname>Fellows</surname><given-names>M</given-names></name><name name-style="western"><surname>Kittel</surname><given-names>G</given-names></name><name name-style="western"><surname>Menard</surname><given-names>S</given-names></name><name name-style="western"><surname>Pyne</surname><given-names>M</given-names></name><name name-style="western"><surname>Reid</surname><given-names>M</given-names></name><name name-style="western"><surname>Schulz</surname><given-names>K</given-names></name><name name-style="western"><surname>Snow</surname><given-names>K</given-names></name><name name-style="western"><surname>Teague</surname><given-names>J</given-names></name></person-group> (<year>2003</year>) <article-title>Ecological systems of Latin America and the Caribbean: A working classification of terrestrial systems.</article-title><publisher-name>NatureServe</publisher-name>, <publisher-loc>Arlington, VA</publisher-loc>, <lpage>47</lpage> pp.</mixed-citation></ref><ref id="B3"><mixed-citation xmlns:xlink="http://www.w3.org/1999/xlink" xlink:type="simple"><person-group><name name-style="western"><surname>Endrődi</surname><given-names>S</given-names></name></person-group> (<year>1977</year>) <article-title>Monographie der Dynastinae 8. Tribus: Phileurini, amerikanische Arten I. (Coleoptera).</article-title><source>Folia Entomologica Hungarica</source><volume>30</volume>(<issue>1</issue>): <fpage>7</fpage>-<lpage>45</lpage>.</mixed-citation></ref><ref id="B4"><mixed-citation xmlns:xlink="http://www.w3.org/1999/xlink" xlink:type="simple"><person-group><name name-style="western"><surname>Endrődi</surname><given-names>S</given-names></name></person-group> (<year>1985</year>) <article-title>The Dynastinae of the World.</article-title><publisher-name>Dr W. Junk</publisher-name>, <publisher-loc>Dordrecht, Netherlands</publisher-loc>, <lpage>800</lpage> pp.</mixed-citation></ref><ref id="B12"><mixed-citation xmlns:xlink="http://www.w3.org/1999/xlink" xlink:type="simple"><person-group><name name-style="western"><surname>Ide</surname><given-names>S</given-names></name></person-group> (<year>1998</year>) <article-title>Sistemática e evolução dos géneros neotropicais de Phileurini (Coleoptera: Scarabaeidae: Dynastinae).</article-title><comment>Tese de Doutorado</comment>, <publisher-name>Universidade de São Paulo</publisher-name>, <publisher-loc>Brasil</publisher-loc>, <lpage>159</lpage> pp.</mixed-citation></ref></ref-list></tp:taxon-treatment>
