# Supplementary material for: Revision of the rhinoceros beetle genus Oryctophileurus Kolbe with description of a new species, the male of O. varicosus Prell, and notes on biogeography (Scarabaeoidea, Dynastinae, Phileurini)
Source: Zookeys. 2013 Nov 1;(346):1–16. doi: 10.3897/zookeys.346.6114 (PMC3821061; doi:10.3897/zookeys.346.6114)
Supplement: XML Treatment for Oryctophileurus armicollis [file zookeys.346.6114-treatment4.xml]

<!DOCTYPE tp:taxon-treatment
  PUBLIC "-//TaxonX//DTD Taxonomic Treatment Publishing DTD v0 20100105//EN" "tax-treatment-NSO.dtd">
<tp:taxon-treatment xmlns:tp="http://www.plazi.org/taxpub"><tp:treatment-meta><mixed-citation publication-type="journal"><person-group><name><surname>Perger</surname><given-names>Robert</given-names></name><name><surname>Grossi</surname><given-names>Paschoal Coelho</given-names></name></person-group><article-title>Revision of the rhinoceros beetle genus <italic>Oryctophileurus</italic> Kolbe with description of a new species, the male of <italic>O. varicosus</italic> Prell, and notes on biogeography (Scarabaeoidea, Dynastinae, Phileurini)</article-title><source>Zookeys</source><day>1</day><month>11</month><year>2013</year><volume>2013</volume><issue>346</issue><fpage>1</fpage><lpage>16</lpage><pub-id pub-id-type="doi">10.3897/zookeys.346.6114</pub-id></mixed-citation></tp:treatment-meta><tp:nomenclature><tp:taxon-name>
                        <tp:taxon-name-part taxon-name-part-type="genus">Oryctophileurus</tp:taxon-name-part>
                        <tp:taxon-name-part taxon-name-part-type="species">armicollis</tp:taxon-name-part>
                        <object-id xmlns:xlink="http://www.w3.org/1999/xlink" xlink:type="simple">http://species-id.net/wiki/Oryctophileurus_armicollis</object-id>
                    </tp:taxon-name><tp:taxon-authority>Prell, 1911</tp:taxon-authority><xref ref-type="fig" rid="F5">Figs 5A–B</xref><xref ref-type="fig" rid="F6">; 6</xref><xref ref-type="fig" rid="F7">; 7A, C</xref></tp:nomenclature><tp:treatment-sec sec-type="Type material examined"><title>Type material examined.</title><p><bold>Peru:</bold> holotype, male, body length 18.5 mm (ZMHB).</p></tp:treatment-sec><tp:treatment-sec sec-type="Additional material examined"><title>Additional material examined.</title><p><bold>Bolivia</bold>: La Paz dep., Nor Yungas prov., Caranavi, I-2003, 2 males with body length 18 mm and 20 mm and 1 female with body length 18 mm (EPGC); Route Coroico-Caranavi, XII-2008, 1 male (EPGC); La Paz dep., Calisaia, V-1925, G.L. Harrington col., 1 male (MZSP); Beni dep., Cosincho, VIII-1925, G.L. Harrington col., 1 female (MZSP).</p></tp:treatment-sec><tp:treatment-sec sec-type="Diagnosis"><title>Diagnosis.</title><p>Color black, strongly shining. Head anteriorly flat, not concave; canthus subquadrate, in some specimens weakly projected forward; horn in males strongly recurved, on about the same level or slightly higher than posterior pronotal protuberance. Mentum with longitudinal furrow flat and wide, as well as posterior margin. Distance between inner teeth of dorsal pronotal protuberance in male wider that width between eyes (<xref ref-type="fig" rid="F6">Fig. 6A</xref>); in females separated by a concavity with occelate punctures; pronotal concavity accounts for about 40–50 % of dorsal pronotal surface in males. Ocellate punctures above posterior-lateral pronotal margin continuous (<xref ref-type="fig" rid="F7">Fig. 7C</xref>). Each elytron with 10 striae; punctures ocellate, sometimes coalescent and elongated, decreasing in size to sides; interstriae smooth, convex. Striae and interstitial punctures arranged in regular lines Mesotibia with 3 to 5 apical teeth; metatibia with 4 to 6 apical teeth. Pygidium in males distinctly more convex than in females, moderately punctate, denser at base and sides. Aedeagus symmetric (<xref ref-type="fig" rid="F5">Fig. 5A</xref>); parameres with apex rounded to subtriangle shaped (<xref ref-type="fig" rid="F5">Fig. 5B</xref>).</p><fig id="F6" position="float" orientation="portrait"><label>Figure 6.</label><caption><p>Dorsal and lateral habitus of <italic><tp:taxon-name>Oryctophileurusarmicollis</tp:taxon-name></italic> Prell, 1911, <bold>A</bold> and <bold>B</bold> holotype male, body length 18.5 mm <bold>C</bold> and <bold>D</bold> female, body length 18 mm, scale bar 5 mm.</p></caption><graphic xmlns:xlink="http://www.w3.org/1999/xlink" xlink:href="ZooKeys-346-001-g006.jpg" position="float" orientation="portrait" xlink:type="simple"/></fig><fig id="F7" position="float" orientation="portrait"><label>Figure 7.</label><caption><p>Pronotum of males with body length 20 mm, dorsal, higher areas light, inner teeth of transversal pronotal carina indicated by white arrow:  <bold>A</bold> <italic><tp:taxon-name>Oryctophileurus armicollis</tp:taxon-name></italic> Prell <bold>B</bold> <italic><tp:taxon-name>Oryctophileurus guerrai</tp:taxon-name></italic>; ocellate punctures at posteriolateral pronotal surface, character state does not differ between sexes <bold>C</bold> <italic><tp:taxon-name>Oryctophileurus armicollis</tp:taxon-name></italic> <bold>D</bold> <italic><tp:taxon-name>Oryctophileurus guerrai</tp:taxon-name></italic>.</p></caption><graphic xmlns:xlink="http://www.w3.org/1999/xlink" xlink:href="ZooKeys-346-001-g007.jpg" position="float" orientation="portrait" xlink:type="simple"/></fig></tp:treatment-sec><tp:treatment-sec sec-type="Geographical distribution"><title>Geographical distribution.</title><p><italic><tp:taxon-name>Oryctophileurus armicollis</tp:taxon-name></italic> is known from Peru (<xref ref-type="bibr" rid="B20">Prell 1911</xref>; location not specified) and the Andean (Nor Yungas, La Paz dep.) and Subandean (Cosincho, Beni dep.) areas of Bolivia (<xref ref-type="fig" rid="F1">Fig. 1A</xref>). The ecosystem between 800 and 2000 m a.s.l. in this area is considered as South Yungas submontane, subhumid forest (<xref ref-type="bibr" rid="B13">Josse et al. 2003</xref>) and receives an annual precipitation between 1500–6000 mm (<xref ref-type="bibr" rid="B10">Ibisch et al. 2003a</xref>). The locality data suggests that this species is closely associated with the Bolivian Yungas forest and might also occur in the Peruvian Yungas forest.</p><!--PageBreak--></tp:treatment-sec><tp:treatment-sec><!--Section generated to contain objects referenced in tp:taxon-treatment.--><fig id="F5" position="float" orientation="portrait"><label>Figure 5.</label><caption><p>Dorsal and lateral view of aedeagus. <bold>A</bold> and <bold>B</bold> <italic><tp:taxon-name>Oryctophileurusarmicollis</tp:taxon-name></italic> Prell, 1911 <bold>C</bold> and <bold>D</bold> <italic><tp:taxon-name>Oryctophileurus varicosus</tp:taxon-name></italic> Prell, 1934, scale bar 1 mm.</p></caption><graphic xmlns:xlink="http://www.w3.org/1999/xlink" xlink:href="ZooKeys-346-001-g005.jpg" position="float" orientation="portrait" xlink:type="simple"/></fig><fig id="F1" position="float" orientation="portrait"><label>Figure 1.</label><caption><p><bold>A</bold> map of distributional locations of South American <italic><tp:taxon-name>Amblyodus</tp:taxon-name></italic> and <italic><tp:taxon-name>Oryctophileurus</tp:taxon-name></italic> species (partly adapted from <xref ref-type="bibr" rid="B8">Grossi and Grossi (2011)</xref>, only most southern distribution of <italic><tp:taxon-name>Amblyodus taurus</tp:taxon-name></italic> shown), yellow, <italic><tp:taxon-name>Amblyodus taurus</tp:taxon-name></italic>; light blue, <italic><tp:taxon-name>Amblyodus castroi</tp:taxon-name></italic>; magenta, <italic><tp:taxon-name>Oryctophileurus nasicornis</tp:taxon-name></italic>; green, <italic><tp:taxon-name>Oryctophileurus varicosus</tp:taxon-name></italic>; orange, <italic><tp:taxon-name>Oryctophileurus armicollis</tp:taxon-name></italic> (no data for Peru); red, <italic><tp:taxon-name>Oryctophileurus guerrai</tp:taxon-name></italic> <bold>B</bold> Andean and Subandean area of Tarija department, Bolivia; border of Tariquía National Reserve indicated by white line; surveyed areas by red rectangles <bold>C</bold> survey transect (indicated white) with collection location (highlighted red) of <italic><tp:taxon-name>Oryctophileurus guerrai</tp:taxon-name></italic> <bold>D</bold> habitat of <italic><tp:taxon-name>Oryctophileurus guerrai</tp:taxon-name></italic> in the bottom of a moist gully.</p></caption><graphic xmlns:xlink="http://www.w3.org/1999/xlink" xlink:href="ZooKeys-346-001-g001.jpg" position="float" orientation="portrait" xlink:type="simple"/></fig></tp:treatment-sec><ref-list><ref id="B20"><mixed-citation xmlns:xlink="http://www.w3.org/1999/xlink" xlink:type="simple"><person-group><name name-style="western"><surname>Prell</surname><given-names>H</given-names></name></person-group> (<year>1911</year>) <article-title>Beiträge zur Kenntnis der Dynastinen.</article-title><source>Entomologische Zeitschrift</source><volume>25</volume>: <fpage>105</fpage>-<lpage>107</lpage>.</mixed-citation></ref><ref id="B8"><mixed-citation xmlns:xlink="http://www.w3.org/1999/xlink" xlink:type="simple"><person-group><name name-style="western"><surname>Grossi</surname><given-names>PC</given-names></name><name name-style="western"><surname>Grossi</surname><given-names>EJ</given-names></name></person-group> (<year>2011</year>) <article-title>A new species of <italic>Amblyodus</italic> Westwood, 1878 (Coleoptera, Melolonthidae, Dynastinae) from South America.</article-title><source>ZooKeys</source><volume>75</volume>: <fpage>21</fpage>-<lpage>28</lpage>. doi: <ext-link ext-link-type="uri" xlink:href="http://dx.doi.org/10.3897/zookeys.75.884" xlink:type="simple">10.3897/zookeys.75.884</ext-link></mixed-citation></ref><ref id="B13"><mixed-citation xmlns:xlink="http://www.w3.org/1999/xlink" xlink:type="simple"><person-group><name name-style="western"><surname>Josse</surname><given-names>C</given-names></name><name name-style="western"><surname>Navarro</surname><given-names>G</given-names></name><name name-style="western"><surname>Comer</surname><given-names>P</given-names></name><name name-style="western"><surname>Evans</surname><given-names>R</given-names></name><name name-style="western"><surname>Faber-Langendoen</surname><given-names>D</given-names></name><name name-style="western"><surname>Fellows</surname><given-names>M</given-names></name><name name-style="western"><surname>Kittel</surname><given-names>G</given-names></name><name name-style="western"><surname>Menard</surname><given-names>S</given-names></name><name name-style="western"><surname>Pyne</surname><given-names>M</given-names></name><name name-style="western"><surname>Reid</surname><given-names>M</given-names></name><name name-style="western"><surname>Schulz</surname><given-names>K</given-names></name><name name-style="western"><surname>Snow</surname><given-names>K</given-names></name><name name-style="western"><surname>Teague</surname><given-names>J</given-names></name></person-group> (<year>2003</year>) <article-title>Ecological systems of Latin America and the Caribbean: A working classification of terrestrial systems.</article-title><publisher-name>NatureServe</publisher-name>, <publisher-loc>Arlington, VA</publisher-loc>, <lpage>47</lpage> pp.</mixed-citation></ref><ref id="B10"><mixed-citation xmlns:xlink="http://www.w3.org/1999/xlink" xlink:type="simple"><person-group><name name-style="western"><surname>Ibisch</surname><given-names>PL</given-names></name><name name-style="western"><surname>Beck</surname><given-names>SG</given-names></name><name name-style="western"><surname>Gerkmann</surname><given-names>B</given-names></name><name name-style="western"><surname>Carretero</surname><given-names>A</given-names></name></person-group> (<year>2003a</year>) <article-title>La diversidad biológica: ecorregiones y ecosistemas.</article-title> In: <person-group><name name-style="western"><surname>Ibisch</surname><given-names>PL</given-names></name><name name-style="western"><surname>Mérida</surname><given-names>G</given-names></name></person-group> (<role>Eds</role>) <issue-title>Biodiversidad: La riqueza de Bolivia.</issue-title><institution xlink:type="simple">Estado de conocimiento y conservación.</institution><institution xlink:type="simple">Ministerio de Desarrollo Sostenible.</institution><publisher-name>Editorial Fundación Amigos de la Naturaleza (FAN)</publisher-name>, <publisher-loc>Santa Cruz, Bolivia</publisher-loc>, <fpage>47</fpage>-<lpage>88</lpage>.</mixed-citation></ref></ref-list></tp:taxon-treatment>
