# Supplementary material for: Revision of the rhinoceros beetle genus Oryctophileurus Kolbe with description of a new species, the male of O. varicosus Prell, and notes on biogeography (Scarabaeoidea, Dynastinae, Phileurini)
Source: Zookeys. 2013 Nov 1;(346):1–16. doi: 10.3897/zookeys.346.6114 (PMC3821061; doi:10.3897/zookeys.346.6114)
Supplement: XML Treatment for Oryctophileurus guerrai [file zookeys.346.6114-treatment5.xml]

<!DOCTYPE tp:taxon-treatment
  PUBLIC "-//TaxonX//DTD Taxonomic Treatment Publishing DTD v0 20100105//EN" "tax-treatment-NSO.dtd">
<tp:taxon-treatment xmlns:tp="http://www.plazi.org/taxpub"><tp:treatment-meta><mixed-citation publication-type="journal"><person-group><name><surname>Perger</surname><given-names>Robert</given-names></name><name><surname>Grossi</surname><given-names>Paschoal Coelho</given-names></name></person-group><article-title>Revision of the rhinoceros beetle genus <italic>Oryctophileurus</italic> Kolbe with description of a new species, the male of <italic>O. varicosus</italic> Prell, and notes on biogeography (Scarabaeoidea, Dynastinae, Phileurini)</article-title><source>Zookeys</source><day>1</day><month>11</month><year>2013</year><volume>2013</volume><issue>346</issue><fpage>1</fpage><lpage>16</lpage><pub-id pub-id-type="doi">10.3897/zookeys.346.6114</pub-id></mixed-citation></tp:treatment-meta><tp:nomenclature><tp:taxon-name>
                        <tp:taxon-name-part taxon-name-part-type="genus">Oryctophileurus</tp:taxon-name-part>
                        <tp:taxon-name-part taxon-name-part-type="species">guerrai</tp:taxon-name-part>
                        <object-id xmlns:xlink="http://www.w3.org/1999/xlink" xlink:type="simple">http://zoobank.org/71F1D594-7DC9-41E0-93DE-704DEDE75470</object-id>
                        <object-id xmlns:xlink="http://www.w3.org/1999/xlink" xlink:type="simple">http://species-id.net/wiki/Oryctophileurus_guerrai</object-id>
                    </tp:taxon-name><tp:taxon-authority>Perger &amp; Grossi</tp:taxon-authority><tp:taxon-status xmlns:xlink="http://www.w3.org/1999/xlink" xlink:type="simple">sp. n.</tp:taxon-status><xref ref-type="fig" rid="F7">Figs 7B, D</xref><xref ref-type="fig" rid="F8">; 8</xref></tp:nomenclature><tp:treatment-sec sec-type="Type material"><title>Type material.</title><p>Holotype: male,“Bolivia / Tarija / O’Connor province / Tariquía National Reserve / <named-content xmlns:xlink="http://www.w3.org/1999/xlink" content-type="dwc:verbatimCoordinates" xlink:type="simple">S21°59'01, W64°12'30</named-content> / 1008 m a.s.l. / Tucuman-Bolivian subhumid forest / gully close to small mountain river / 25-XI-2011 / R. Perger leg.” Allotype: female, same location data as the holotype, 20-XI-2011, F. Guerra leg.</p><!--PageBreak--></tp:treatment-sec><tp:treatment-sec sec-type="Diagnosis"><title>Diagnosis.</title><p><italic><tp:taxon-name>Oryctophileurus guerrai</tp:taxon-name></italic> sp. n. is distinguished from the morphologically similar <italic><tp:taxon-name>Oryctophileurus armicollis</tp:taxon-name></italic> by the distance between the inner teeth on the dorsal pronotal protuberance (in males as wide as width between eyes) (<xref ref-type="fig" rid="F7">Figs 7B</xref>, <xref ref-type="fig" rid="F8">8A</xref>) and in females by the inner teeth separated by only a small fissure (<xref ref-type="fig" rid="F8">Fig. 8C</xref>). In smaller males (body length 18.5 mm) of <italic><tp:taxon-name>Oryctophileurus armicollis</tp:taxon-name></italic> the distance between the inner teeth of the pronotal protuberance is wider than the width between the eyes and in larger males (body length 20 mm) as wide as the distance between the outer eye margins (<xref ref-type="fig" rid="F6">Fig. 6A</xref>). In females of <italic><tp:taxon-name>Oryctophileurus armicollis</tp:taxon-name></italic> the inner teeth of the pronotal protuberance are separated by a comparably wide, continuous, parallel concavity containing ocellate punctures (<xref ref-type="fig" rid="F6">Fig. 6C</xref>).</p><fig id="F8" position="float" orientation="portrait"><label>Figure 8.</label><caption><p>Dorsal and lateral habitus of <italic><tp:taxon-name>Oryctophileurus guerrai</tp:taxon-name></italic> sp. n., <bold>A</bold> and <bold>B</bold> holotype male, body length 20 mm <bold>C</bold> and <bold>D</bold> allotype female, body length 19 mm, scale bar 5 mm.</p></caption><graphic xmlns:xlink="http://www.w3.org/1999/xlink" xlink:href="ZooKeys-346-001-g008.jpg" position="float" orientation="portrait" xlink:type="simple"/></fig><p>In both sexes of <italic><tp:taxon-name>Oryctophileurus guerrai</tp:taxon-name></italic> the ocellate punctures above the posteriolateral pronotal margin are smaller, shallower and sparser than in <italic><tp:taxon-name>Oryctophileurus armicollis</tp:taxon-name></italic> and the area of ocellate punctures above posteriolateral pronotal margin is reduced laterally (<xref ref-type="fig" rid="F7">Figs 7D</xref>; <xref ref-type="fig" rid="F8">8B, D</xref>). In both sexes of other <italic><tp:taxon-name>Oryctophileurus</tp:taxon-name></italic> speciesthe pronotum posteriolaterally has a continuous area of distinctly developed, ocellate punctures.</p><p>In the male <italic><tp:taxon-name>Oryctophileurus guerrai</tp:taxon-name></italic> the pronotal protuberance is dorsally higher and the cephalic horn longer (<xref ref-type="fig" rid="F8">Fig. 8B</xref>) than in similar-sized <italic><tp:taxon-name>Oryctophileurus armicollis</tp:taxon-name></italic> (<xref ref-type="fig" rid="F6">Fig. 6B</xref>) and <italic><tp:taxon-name>Oryctophileurus nasicornis</tp:taxon-name></italic> (<xref ref-type="fig" rid="F3">Fig. 3B</xref>). In <italic><tp:taxon-name>Oryctophileurus nasicornis</tp:taxon-name></italic>, both characters are less produced. In the male of <italic><tp:taxon-name>Oryctophileurus varicosus</tp:taxon-name></italic> (<xref ref-type="fig" rid="F4">Fig. 4B</xref>), with its slightly larger body, the pronotum is much flatter than in the male of <italic><tp:taxon-name>Oryctophileurus guerrai</tp:taxon-name></italic>.</p></tp:treatment-sec><tp:treatment-sec sec-type="Description"><title>Description.</title><p>Holotype male (<xref ref-type="fig" rid="F8">Figs 8A, B</xref>). Body length 20 mm, width 9 mm. Body elongate, cylindrical, head and pronotum brownish black dorsally, elytra black, body ventrally dark brown, dorsal surface glabrous. Legs, sterna, second abdominal ventrite and basal margin of pygidium setose.</p><!--PageBreak--><p>Head. Surface smooth, finely punctate. Clypeus subtriangular, laterally emarginated, slightly upturned, and with acute apex. Cephalic horn recurving over pronotum, attenuate, apex narrowly rounded; surface at base coarsely punctate, with a lateral carina. Mandible tridentate with inner tooth more acute; teeth upturned. Antenna 10 segmented; club with antennomeres subequal in length.</p><p>Pronotum (<xref ref-type="fig" rid="F7">Figs 7B, D</xref>; <xref ref-type="fig" rid="F8">8A, B</xref>). Shape subtrapezoidal, evenly rounded laterally, smooth, with 2 impressions posteriolaterally; posterior edges slightly obtuse. Basal half smooth, longitudinally ridged, dorsally bulging until transverse median carina, with 2 dorsolateral, coarsely punctate concavities on both sides; transverse median carina with 4 obtuse teeth, 2 inner teeth dorsally with small concavity, distance between inner teeth of dorsal pronotal protuberance as wide as width between eyes; anterior half of pronotum strongly concave, with ocellate punctures, 2 obtuse teeth close to anterior pronotal border, teeth at same level with lateral eye margins when seen from dorsal and lateral views. Prosternal process trapezoidal, concave at the base, posteriorly produced; base with spine-like process posteriorly.</p><p>Elytra. Surface smooth, with continuous, slightly convex carinae, weakly impressed interstriae, and with ocellate punctures. Pygidium. Shape convex in lateral view; surface densely punctate; punctures ocellate, moderately sized, elongate near basal margin.</p><p>Legs. Protibia with 4 teeth, basal tooth weakly developed. Meta- and mesotibia apically with 3 broaden, shovel-shaped teeth, each tooth additionally furnished with small, apical teeth. The specimen was found dead with damaged abdomen, soft parts and genitalia missing.</p><p>Female allotype (<xref ref-type="fig" rid="F8">Figs 8C, D</xref>). Similar to male except by the following features: body length 19 mm, width 8.2 mm; head with cephalic horn less developed, reaching only dorsal pronotal protuberances when seen in lateral view; pronotum longer than high, dorsal longitudinal pronotal concavity about as narrow as width of cephalic horn, uppermost teeth of dorsal pronotal protuberances obtuse, separated by a small fissure.</p></tp:treatment-sec><tp:treatment-sec sec-type="Derivation of specific epithet"><title>Derivation of specific epithet.</title><p>The species is named after our friend and colleague, Fernando “Fideo” Guerra, for his lifetime commitment to the investigation of the Bolivian fauna. His participation in the actual survey in the southern Bolivian Andes has led to the discovery and description of several previously unknown taxa (e.g., <xref ref-type="bibr" rid="B19">Perger and Guerra 2012</xref>), and he was also the first to collect an individual of <italic><tp:taxon-name>Oryctophileurus guerrai</tp:taxon-name></italic> sp. n.</p></tp:treatment-sec><tp:treatment-sec sec-type="Geographical and ecological distribution"><title>Geographical and ecological distribution.</title><p><italic><tp:taxon-name>Oryctophileurus guerrai</tp:taxon-name></italic> is known only from the northwestern area of Tariquía National Reserve (Tarija department) in the southern Bolivian Andes (<xref ref-type="fig" rid="F1">Fig. 1</xref>). The forest in the this area is considered subandine subhumid, semi-deciduous, Tucuman-Bolivian forest (TBF) (<xref ref-type="bibr" rid="B17">Navarro and Ferreira 2011</xref>) with a mean annual temperature of 18.7 °C and an annual rainfall of 1334 mm (<xref ref-type="bibr" rid="B26">SENAMHI 2007</xref>). <italic><tp:taxon-name>Oryctophileurus guerrai</tp:taxon-name></italic> is likely endemic to TBF (see discussion below) and might also occur in the northern limit (Santa Cruz department) and the Argentinean portion of this forest type (Jujuy, Salta and Tucuman departments).</p><p>The two individuals of the new species were collected in a narrow valley (elevation 1008 m a.s.l.) (<xref ref-type="fig" rid="F1">Fig. 1C</xref>). The female was observed during the day on the floor of the <!--PageBreak-->densely vegetated, moist gully (<xref ref-type="fig" rid="F1">Figs 1C, D</xref>). The male was found dead in a similar habitat. No individuals of the species were observed in subhumid forest along the slopes and during eight nights of sampling with a light trap close to the collection area. Like the other species of this genus, which are only known from few individuals, <italic><tp:taxon-name>Oryctophileurus guerrai</tp:taxon-name></italic> might be rare or has a cryptic way of life.</p></tp:treatment-sec><tp:treatment-sec sec-type="Remarks"><title>Remarks.</title><p>As in males of other dynastine taxa with exaggerated secondary sexual traits(e.g., Eberhard 1979; <xref ref-type="bibr" rid="B22">Rowland 2003</xref>),the cephalic horn and pronotal structures of <italic><tp:taxon-name>Oryctophileurus armicollis</tp:taxon-name></italic> males (and likely in the males of other <italic><tp:taxon-name>Oryctophileurus</tp:taxon-name></italic> species) vary allometrically. Larger males have larger horns and pronotal armature with respect to their body length. Accordingly, such characters should be compared in specimens having a similar size. Nevertheless, the distance between the inner pronotal protuberance teeth appears to be positively allometric in <italic><tp:taxon-name>Oryctophileurus armicollis</tp:taxon-name></italic>, since it is wider in larger males (body length 20 mm) than in smaller males (body length 18.5 mm). In the male (body length 20 mm) of <italic><tp:taxon-name>Oryctophileurus guerrai</tp:taxon-name></italic> the inner pronotal protuberance teeth are separated by a gap (<xref ref-type="fig" rid="F6">Fig. 6B</xref>) that is narrower than in the smaller male of <italic><tp:taxon-name>Oryctophileurus armicollis</tp:taxon-name></italic> (body length 18.5 mm), indicating that the ratio of body length/ pronotal protuberance teeth distance is never overlapping inter-specifically between similar-sized individuals.</p><sec sec-type="Biogeographical affinities"><title>Biogeographical affinities</title><p>While the two <italic><tp:taxon-name>Amblyodus</tp:taxon-name></italic> species occur in Amazon lowland forest (<italic><tp:taxon-name>Amblyodus castroi</tp:taxon-name></italic> Grossi &amp; Grossi) and Central American mountain forests (<italic><tp:taxon-name>Amblyodus taurus</tp:taxon-name></italic> Westwood) (<xref ref-type="bibr" rid="B8">Grossi and Grossi 2011</xref>), the known distributional pattern suggests that the species of <italic><tp:taxon-name>Oryctophileurus</tp:taxon-name></italic> are closely associated with forest habitat in the Andean area (<xref ref-type="fig" rid="F1">Fig. 1</xref>).</p><p>As proposed for other Andean taxa (see <xref ref-type="bibr" rid="B9">Hoorn et al. 2010</xref> and <xref ref-type="bibr" rid="B24">Rull 2011</xref> for reviews), the diversification of <italic><tp:taxon-name>Oryctophileurus</tp:taxon-name></italic> might be related to the creation of heterogeneous edaphic mosaics and dispersal barriers by the uplifting of the Andes in the mid-Miocene, marine incursions into the Amazon basin, and the subsequent quaternary climatic cycling. High diversity and endemism in the Andean area are further explained by climatic stability due to orographic rain barriers and lower extinction rates during periods of drastic climatic changes (<xref ref-type="bibr" rid="B6">Fjeldså et al. 1999</xref>). The collection locations of <italic><tp:taxon-name>Oryctophileurus</tp:taxon-name></italic> species along the eastern slope of the tropical Andes correspond with peak concentrations of endemics (see <xref ref-type="bibr" rid="B27">Swenson et al. 2012</xref>; <xref ref-type="bibr" rid="B28">WWF 2012</xref>), suggesting that <italic><tp:taxon-name>Oryctophileurus</tp:taxon-name></italic> species represent biogeographic relicts that persisted during periods of ecological change.</p></sec><sec sec-type="Oryctophileurus in the Southern Bolivian Andes"><title><italic><tp:taxon-name>Oryctophileurus</tp:taxon-name></italic> in the Southern Bolivian Andes</title><p>The discovery of <!--PageBreak--><italic><tp:taxon-name>Oryctophileurus guerrai</tp:taxon-name></italic> extends the known distributional range of the genus more than 600 km southwards. In view of the mainly tropical Andes distribution of <italic><tp:taxon-name>Oryctophileurus</tp:taxon-name></italic> species, the presence of this genus in the southern Bolivian Andes, close to the Argentinean border, is surprising. Because of a change in orientation of the mountain ranges at the elbow of the Andes and local topographic features, the TBF is distinguished from Bolivian Yungas forest (BYF) by a more pronounced and prolonged dry season, occasionally accompanied by frost periods (<xref ref-type="bibr" rid="B6">Fjeldså et al. 1999</xref>), and less annual precipitation and humidity (<xref ref-type="bibr" rid="B10">Ibisch et al. 2003a</xref>; <xref ref-type="bibr" rid="B14">Killeen et al. 2007</xref>). Corresponding with a general decrease in biodiversity (<xref ref-type="bibr" rid="B25">Schulenberg and Awbrey 1997</xref>; <xref ref-type="bibr" rid="B11">Ibisch et al. 2003b</xref>; <xref ref-type="bibr" rid="B2">Churchill and Lozano 2009</xref>), several scarabaeoid genera such as <italic><tp:taxon-name>Dynastes</tp:taxon-name></italic> Kirby, <italic><tp:taxon-name>Sphaenognathus</tp:taxon-name></italic> Buquet, <italic><tp:taxon-name>Scortizus</tp:taxon-name></italic> Westwood, and <italic><tp:taxon-name>Cantharolethrus</tp:taxon-name></italic> Thomson, meet their southern distributional limit at the elbow of the Andes (see <xref ref-type="bibr" rid="B18">Paulsen 2010</xref> for distributional maps).</p><p>Nevertheless, the discovery of <italic><tp:taxon-name>Oryctophileurus guerrai</tp:taxon-name></italic> and other endemic TBF representatives of butterfly genera (<xref ref-type="bibr" rid="B7">Gareca and Blandin 2011</xref>; <xref ref-type="bibr" rid="B1">Blandin and Gareca 2011</xref>) and tiger beetle genera (<xref ref-type="bibr" rid="B19">Perger and Guerra 2012</xref>) with diversity center in the northern tropical Andes suggests that the assumed decrease in species richness in some groups is the result of sampling bias and the TBF belongs to the important areas of insect endemism along the eastern slope of the Andes.</p><p>This hypothesis should be tested in further studies because human impact and low protection status of such ecoregion (see <xref ref-type="bibr" rid="B25">Schulenberg and Awbrey 1997</xref>; <xref ref-type="bibr" rid="B10">Ibisch et al. 2003a</xref>) might not only threat already known but also many undiscovered endemics with extinction.</p></sec></tp:treatment-sec><tp:treatment-sec><!--Section generated to contain objects referenced in tp:taxon-treatment.--><fig id="F7" position="float" orientation="portrait"><label>Figure 7.</label><caption><p>Pronotum of males with body length 20 mm, dorsal, higher areas light, inner teeth of transversal pronotal carina indicated by white arrow:  <bold>A</bold> <italic><tp:taxon-name>Oryctophileurus armicollis</tp:taxon-name></italic> Prell <bold>B</bold> <italic><tp:taxon-name>Oryctophileurus guerrai</tp:taxon-name></italic>; ocellate punctures at posteriolateral pronotal surface, character state does not differ between sexes <bold>C</bold> <italic><tp:taxon-name>Oryctophileurus armicollis</tp:taxon-name></italic> <bold>D</bold> <italic><tp:taxon-name>Oryctophileurus guerrai</tp:taxon-name></italic>.</p></caption><graphic xmlns:xlink="http://www.w3.org/1999/xlink" xlink:href="ZooKeys-346-001-g007.jpg" position="float" orientation="portrait" xlink:type="simple"/></fig><fig id="F6" position="float" orientation="portrait"><label>Figure 6.</label><caption><p>Dorsal and lateral habitus of <italic><tp:taxon-name>Oryctophileurusarmicollis</tp:taxon-name></italic> Prell, 1911, <bold>A</bold> and <bold>B</bold> holotype male, body length 18.5 mm <bold>C</bold> and <bold>D</bold> female, body length 18 mm, scale bar 5 mm.</p></caption><graphic xmlns:xlink="http://www.w3.org/1999/xlink" xlink:href="ZooKeys-346-001-g006.jpg" position="float" orientation="portrait" xlink:type="simple"/></fig><fig id="F3" position="float" orientation="portrait"><label>Figure 3.</label><caption><p>Dorsal and lateral habitus of <italic><tp:taxon-name>Oryctophileurus nasicornis</tp:taxon-name></italic> (Burmeister, 1847) <bold>A</bold> and <bold>B</bold> male <bold>C</bold> and <bold>D</bold> female, scale bar 5 mm.</p></caption><graphic xmlns:xlink="http://www.w3.org/1999/xlink" xlink:href="ZooKeys-346-001-g003.jpg" position="float" orientation="portrait" xlink:type="simple"/></fig><fig id="F4" position="float" orientation="portrait"><label>Figure 4.</label><caption><p>Dorsal and lateral habitus of <italic><tp:taxon-name>Oryctophileurus varicosus</tp:taxon-name></italic> Prell, 1934, <bold>A</bold> and <bold>B</bold> male <bold>C</bold> and <bold>D</bold> female, scale bar 5 mm.</p></caption><graphic xmlns:xlink="http://www.w3.org/1999/xlink" xlink:href="ZooKeys-346-001-g004.jpg" position="float" orientation="portrait" xlink:type="simple"/></fig><fig id="F1" position="float" orientation="portrait"><label>Figure 1.</label><caption><p><bold>A</bold> map of distributional locations of South American <italic><tp:taxon-name>Amblyodus</tp:taxon-name></italic> and <italic><tp:taxon-name>Oryctophileurus</tp:taxon-name></italic> species (partly adapted from <xref ref-type="bibr" rid="B8">Grossi and Grossi (2011)</xref>, only most southern distribution of <italic><tp:taxon-name>Amblyodus taurus</tp:taxon-name></italic> shown), yellow, <italic><tp:taxon-name>Amblyodus taurus</tp:taxon-name></italic>; light blue, <italic><tp:taxon-name>Amblyodus castroi</tp:taxon-name></italic>; magenta, <italic><tp:taxon-name>Oryctophileurus nasicornis</tp:taxon-name></italic>; green, <italic><tp:taxon-name>Oryctophileurus varicosus</tp:taxon-name></italic>; orange, <italic><tp:taxon-name>Oryctophileurus armicollis</tp:taxon-name></italic> (no data for Peru); red, <italic><tp:taxon-name>Oryctophileurus guerrai</tp:taxon-name></italic> <bold>B</bold> Andean and Subandean area of Tarija department, Bolivia; border of Tariquía National Reserve indicated by white line; surveyed areas by red rectangles <bold>C</bold> survey transect (indicated white) with collection location (highlighted red) of <italic><tp:taxon-name>Oryctophileurus guerrai</tp:taxon-name></italic> <bold>D</bold> habitat of <italic><tp:taxon-name>Oryctophileurus guerrai</tp:taxon-name></italic> in the bottom of a moist gully.</p></caption><graphic xmlns:xlink="http://www.w3.org/1999/xlink" xlink:href="ZooKeys-346-001-g001.jpg" position="float" orientation="portrait" xlink:type="simple"/></fig></tp:treatment-sec><ref-list><ref id="B19"><mixed-citation xmlns:xlink="http://www.w3.org/1999/xlink" xlink:type="simple"><person-group><name name-style="western"><surname>Perger</surname><given-names>R</given-names></name><name name-style="western"><surname>Guerra</surname><given-names>F</given-names></name></person-group> (<year>2012</year>) <article-title>Two new tiger beetle (Coleoptera, Carabidae, Cicindelitae) species from the Tucuman-Bolivian forest in the National Tariquía Reserve, Bolivia.</article-title><source>Zootaxa</source><volume>3434</volume>: <fpage>49</fpage>-<lpage>58</lpage>.</mixed-citation></ref><ref id="B8"><mixed-citation xmlns:xlink="http://www.w3.org/1999/xlink" xlink:type="simple"><person-group><name name-style="western"><surname>Grossi</surname><given-names>PC</given-names></name><name name-style="western"><surname>Grossi</surname><given-names>EJ</given-names></name></person-group> (<year>2011</year>) <article-title>A new species of <italic>Amblyodus</italic> Westwood, 1878 (Coleoptera, Melolonthidae, Dynastinae) from South America.</article-title><source>ZooKeys</source><volume>75</volume>: <fpage>21</fpage>-<lpage>28</lpage>. doi: <ext-link ext-link-type="uri" xlink:href="http://dx.doi.org/10.3897/zookeys.75.884" xlink:type="simple">10.3897/zookeys.75.884</ext-link></mixed-citation></ref><ref id="B17"><mixed-citation xmlns:xlink="http://www.w3.org/1999/xlink" xlink:type="simple"><person-group><name name-style="western"><surname>Navarro</surname><given-names>G</given-names></name><name name-style="western"><surname>Ferreira</surname><given-names>W</given-names></name></person-group> (<year>2011</year>) <article-title>Mapa de Sistemas Ecológicos de Bolivia, escala 1:250 000.</article-title><comment>Edición CD-ROM</comment>. <publisher-name>RUMBOL SRL-The Nature Conservancy (TNC)</publisher-name>, <publisher-loc>Bolivia</publisher-loc>.</mixed-citation></ref><ref id="B26"><mixed-citation xmlns:xlink="http://www.w3.org/1999/xlink" xlink:type="simple"><person-group><name name-style="western"><surname>SENAMHI</surname><given-names>(Servicio Nacional de Meteorología e Hidrología)</given-names></name></person-group> (<year>2007</year>) <source>Resumen Climatológico 2001–2007 de la Estación Saykan – Las Perulas, Provincia O’Connor, Departamento Tarija, Bolivia, 11 pp.</source></mixed-citation></ref><ref id="B22"><mixed-citation xmlns:xlink="http://www.w3.org/1999/xlink" xlink:type="simple"><person-group><name name-style="western"><surname>Rowland</surname><given-names>JM</given-names></name></person-group> (<year>2003</year>) <article-title>Male horn dimorphism, phylogeny and systematics of rhinoceros beetles of the genus <italic>Xylotrupes</italic> (Scarabaeidae, Coleoptera).</article-title><source>Australian Journal of Zoology</source><volume>51</volume>: <fpage>213</fpage>–<lpage>258</lpage>. doi: <ext-link ext-link-type="uri" xlink:href="http://dx.doi.org/10.1071/ZO02013" xlink:type="simple">10.1071/ZO02013</ext-link></mixed-citation></ref><ref id="B9"><mixed-citation xmlns:xlink="http://www.w3.org/1999/xlink" xlink:type="simple"><person-group><name name-style="western"><surname>Hoorn</surname><given-names>C</given-names></name><name name-style="western"><surname>Wesselingh</surname><given-names>F</given-names></name><name name-style="western"><surname>Steege</surname><given-names>HT</given-names></name><name name-style="western"><surname>Mora</surname><given-names>A</given-names></name><name name-style="western"><surname>Sevink</surname><given-names>J</given-names></name><name name-style="western"><surname>Sanmartin</surname><given-names>I</given-names></name><name name-style="western"><surname>Sanchez-Meseguer</surname><given-names>A</given-names></name><name name-style="western"><surname>Anderson</surname><given-names>CL</given-names></name><name name-style="western"><surname>Figueiredo</surname><given-names>J</given-names></name><name name-style="western"><surname>Jaramillo</surname><given-names>C</given-names></name><name name-style="western"><surname>Riff</surname><given-names>D</given-names></name><name name-style="western"><surname>Negri</surname><given-names>FR</given-names></name><name name-style="western"><surname>Hooghiemstra</surname><given-names>H</given-names></name><name name-style="western"><surname>Lundberg</surname><given-names>JG</given-names></name><name name-style="western"><surname>Stadler</surname><given-names>T</given-names></name><name name-style="western"><surname>Sarkinen</surname><given-names>T</given-names></name><name name-style="western"><surname>Antonelli</surname><given-names>A</given-names></name></person-group> (<year>2010</year>) <article-title>Amazonia through time: Andean uplift, climate change, landscape evolution and biodiversity.</article-title><source>Science</source><volume>330</volume>: <fpage>927</fpage>-<lpage>931</lpage>. doi: <ext-link ext-link-type="uri" xlink:href="http://dx.doi.org/10.1126/science.1194585" xlink:type="simple">10.1126/science.1194585</ext-link></mixed-citation></ref><ref id="B24"><mixed-citation xmlns:xlink="http://www.w3.org/1999/xlink" xlink:type="simple"><person-group><name name-style="western"><surname>Rull</surname><given-names>V</given-names></name></person-group> (<year>2011</year>) <article-title>Neotropical biodiversity: timing and potential drivers.</article-title><source>Trends in Ecology &amp; Evolution</source><volume>26</volume>: <fpage>508</fpage>-<lpage>513</lpage>. doi: <ext-link ext-link-type="uri" xlink:href="http://dx.doi.org/10.1016/j.tree.2011.05.011" xlink:type="simple">10.1016/j.tree.2011.05.011</ext-link></mixed-citation></ref><ref id="B6"><mixed-citation xmlns:xlink="http://www.w3.org/1999/xlink" xlink:type="simple"><person-group><name name-style="western"><surname>Fjeldså</surname><given-names>J</given-names></name><name name-style="western"><surname>Lambin</surname><given-names>E</given-names></name><name name-style="western"><surname>Mertens</surname><given-names>B</given-names></name></person-group> (<year>1999</year>) <article-title>Correlation between endemism and local ecoclimatic stability documented by comparing Andean bird distributions and remotely sensed land surface data.</article-title><source>Ecography</source><volume>22</volume>: <fpage>63</fpage>-<lpage>78</lpage>. doi: <ext-link ext-link-type="uri" xlink:href="http://dx.doi.org/10.1111/j.1600-0587.1999.tb00455.x" xlink:type="simple">10.1111/j.1600-0587.1999.tb00455.x</ext-link></mixed-citation></ref><ref id="B27"><mixed-citation xmlns:xlink="http://www.w3.org/1999/xlink" xlink:type="simple"><person-group><name name-style="western"><surname>Swenson</surname><given-names>JJ</given-names></name><name name-style="western"><surname>Young</surname><given-names>BE</given-names></name><name name-style="western"><surname>Beck</surname><given-names>S</given-names></name><name name-style="western"><surname>Comer</surname><given-names>P</given-names></name><name name-style="western"><surname>Cordova</surname><given-names>JH</given-names></name><name name-style="western"><surname>Dyson</surname><given-names>J</given-names></name><name name-style="western"><surname>Embert</surname><given-names>D</given-names></name><name name-style="western"><surname>Encarnacion</surname><given-names>F</given-names></name><name name-style="western"><surname>Ferreira</surname><given-names>W</given-names></name><name name-style="western"><surname>Franke</surname><given-names>I</given-names></name><name name-style="western"><surname>Grossman</surname><given-names>D</given-names></name><name name-style="western"><surname>Hernandez</surname><given-names>P</given-names></name><name name-style="western"><surname>Herzog</surname><given-names>SK</given-names></name><name name-style="western"><surname>Josse</surname><given-names>C</given-names></name><name name-style="western"><surname>Navarro</surname><given-names>G</given-names></name><name name-style="western"><surname>Pacheco</surname><given-names>V</given-names></name><name name-style="western"><surname>Stein</surname><given-names>BA</given-names></name><name name-style="western"><surname>Timana</surname><given-names>M</given-names></name><name name-style="western"><surname>Tovar</surname><given-names>A</given-names></name><name name-style="western"><surname>Tovar</surname><given-names>C</given-names></name><name name-style="western"><surname>Vargas</surname><given-names>J</given-names></name><name name-style="western"><surname>Zambrana-Torrelio</surname><given-names>CM</given-names></name></person-group> (<year>2012</year>) <article-title>Plant and animal endemism in the eastern Andean slope: Challenges to conservation.</article-title><source>BMC Ecology</source><volume>12</volume>(<issue>1</issue>): <fpage>1</fpage>-<lpage>18</lpage>. doi: <ext-link ext-link-type="uri" xlink:href="http://dx.doi.org/10.1186/1472-6785-12-1" xlink:type="simple">10.1186/1472-6785-12-1</ext-link></mixed-citation></ref><ref id="B28"><mixed-citation xmlns:xlink="http://www.w3.org/1999/xlink" xlink:type="simple"><person-group><name name-style="western"><surname>World Wildlife Fund</surname></name></person-group> (<year>2012</year>) <article-title>Cauca Valley montane forests.</article-title> In: <person-group><name name-style="western"><surname>Cleveland</surname><given-names>CJ</given-names></name></person-group> (Ed) <source>Encyclopedia of Earth</source>. <publisher-name>Environmental Information Coalition, National Council for Science and the Environment</publisher-name>, <publisher-loc>Washington, D.C.</publisher-loc><ext-link ext-link-type="uri" xlink:href="http://www.eoearth.org/article/Cauca_Valley_montane_forests" xlink:type="simple">http://www.eoearth.org/article/Cauca_Valley_montane_forests</ext-link></mixed-citation></ref><ref id="B10"><mixed-citation xmlns:xlink="http://www.w3.org/1999/xlink" xlink:type="simple"><person-group><name name-style="western"><surname>Ibisch</surname><given-names>PL</given-names></name><name name-style="western"><surname>Beck</surname><given-names>SG</given-names></name><name name-style="western"><surname>Gerkmann</surname><given-names>B</given-names></name><name name-style="western"><surname>Carretero</surname><given-names>A</given-names></name></person-group> (<year>2003a</year>) <article-title>La diversidad biológica: ecorregiones y ecosistemas.</article-title> In: <person-group><name name-style="western"><surname>Ibisch</surname><given-names>PL</given-names></name><name name-style="western"><surname>Mérida</surname><given-names>G</given-names></name></person-group> (<role>Eds</role>) <issue-title>Biodiversidad: La riqueza de Bolivia.</issue-title><institution xlink:type="simple">Estado de conocimiento y conservación.</institution><institution xlink:type="simple">Ministerio de Desarrollo Sostenible.</institution><publisher-name>Editorial Fundación Amigos de la Naturaleza (FAN)</publisher-name>, <publisher-loc>Santa Cruz, Bolivia</publisher-loc>, <fpage>47</fpage>-<lpage>88</lpage>.</mixed-citation></ref><ref id="B14"><mixed-citation xmlns:xlink="http://www.w3.org/1999/xlink" xlink:type="simple"><person-group><name name-style="western"><surname>Killeen</surname><given-names>TJ</given-names></name><name name-style="western"><surname>Douglas</surname><given-names>M</given-names></name><name name-style="western"><surname>Consiglio</surname><given-names>T</given-names></name><name name-style="western"><surname>Jørgensen</surname><given-names>PM</given-names></name><name name-style="western"><surname>Mejía</surname><given-names>J</given-names></name></person-group> (<year>2007</year>) <article-title>Dry and wet spots in the Andean hotspot.</article-title><source>Journal of Biogeography</source><volume>34</volume>: <fpage>1357</fpage>-<lpage>1373</lpage>. doi: <ext-link ext-link-type="uri" xlink:href="http://dx.doi.org/10.1111/j.1365-2699.2006.01682.x" xlink:type="simple">10.1111/j.1365-2699.2006.01682.x</ext-link></mixed-citation></ref><ref id="B25"><mixed-citation xmlns:xlink="http://www.w3.org/1999/xlink" xlink:type="simple"><person-group><name name-style="western"><surname>Schulenberg</surname><given-names>T</given-names></name><name name-style="western"><surname>Awbrey</surname><given-names>K</given-names></name></person-group> (<year>1997</year>) <article-title>A rapid assessment of the humid forests of South Central Chuquisaca, Bolivia.</article-title><source>RAP Working Papers 8</source>, <source>Conservation International</source>, <lpage>84</lpage> pp.</mixed-citation></ref><ref id="B11"><mixed-citation xmlns:xlink="http://www.w3.org/1999/xlink" xlink:type="simple"><person-group><name name-style="western"><surname>Ibisch</surname><given-names>PL</given-names></name><name name-style="western"><surname>Gerkmann</surname><given-names>B</given-names></name><name name-style="western"><surname>Kreft</surname><given-names>S</given-names></name><name name-style="western"><surname>Beck</surname><given-names>SG</given-names></name><name name-style="western"><surname>Herzog</surname><given-names>SK</given-names></name><name name-style="western"><surname>Köhler</surname><given-names>J</given-names></name><name name-style="western"><surname>Müller</surname><given-names>R</given-names></name><name name-style="western"><surname>Reichle</surname><given-names>S</given-names></name><name name-style="western"><surname>Vásquez</surname><given-names>R</given-names></name></person-group> (<year>2003b</year>) <article-title>Consideraciones comparativas de patrones interecoregionales de diversidad de especies y de endemismo.</article-title> In: <person-group><name name-style="western"><surname>Ibisch</surname><given-names>PL</given-names></name><name name-style="western"><surname>Mérida</surname><given-names>G</given-names></name></person-group> (<role>Eds</role>) <issue-title>Biodiversidad: La riqueza de Bolivia.</issue-title><institution xlink:type="simple">Estado de conocimiento y conservación.</institution><institution xlink:type="simple">Ministerio de Desarrollo Sostenible.</institution><publisher-name>Editorial Fundación Amigos de la Naturaleza (FAN)</publisher-name>, <publisher-loc>Santa Cruz, Bolivia</publisher-loc>, <fpage>148</fpage>-<lpage>161</lpage>.</mixed-citation></ref><ref id="B2"><mixed-citation xmlns:xlink="http://www.w3.org/1999/xlink" xlink:type="simple"><person-group><name name-style="western"><surname>Churchill</surname><given-names>SP</given-names></name><name name-style="western"><surname>Lozano</surname><given-names>R</given-names></name></person-group> (<year>2009</year>) <article-title>Bryophytes of the Tucumán-Bolivian Montane forest.</article-title><source>Tropical Bryology</source><volume>30</volume>: <fpage>19</fpage>-<lpage>42</lpage>.</mixed-citation></ref><ref id="B18"><mixed-citation xmlns:xlink="http://www.w3.org/1999/xlink" xlink:type="simple"><person-group><name name-style="western"><surname>Paulsen</surname><given-names>MJ</given-names></name></person-group> (<year>2010</year>) <source>Annotated checklist of the New World Lucanidae, version 3.0.</source><ext-link ext-link-type="uri" xlink:href="http://www-museum.unl.edu/research/entomology/Guide/Scarabaeoidea/Lucanidae/Lucanidae-Catalog/LucanidaeC.htm" xlink:type="simple">http://www-museum.unl.edu/research/entomology/Guide/Scarabaeoidea/Lucanidae/Lucanidae-Catalog/LucanidaeC.htm</ext-link></mixed-citation></ref><ref id="B7"><mixed-citation xmlns:xlink="http://www.w3.org/1999/xlink" xlink:type="simple"><person-group><name name-style="western"><surname>Gareca</surname><given-names>Y</given-names></name><name name-style="western"><surname>Blandin</surname><given-names>P</given-names></name></person-group> (<year>2011</year>) <article-title><italic>Morpho (Morpho) helenor</italic> (Cramer) (Lepidoptera, Nymphalidae, Morphinae) in Bolivia: Geographical distribution and ecological plasticity, with a description of a new subspecies.</article-title><source>Zootaxa</source><volume>3130</volume>: <fpage>30</fpage>-<lpage>56</lpage>.</mixed-citation></ref><ref id="B1"><mixed-citation xmlns:xlink="http://www.w3.org/1999/xlink" xlink:type="simple"><person-group><name name-style="western"><surname>Blandin</surname><given-names>P</given-names></name><name name-style="western"><surname>Gareca</surname><given-names>Y</given-names></name></person-group> (<year>2011</year>) <article-title>A new subspecies of <italic>Morpho (Grasseia) godartii</italic> Guérin-Méneville, [1844], discovered in sub-humid forests from southern Bolivian Andes (Lepidoptera, Nymphalidae).</article-title><source>Bulletin de la Société Entomologique de France</source><volume>116</volume>(<issue>3</issue>): <fpage>291</fpage>-<lpage>300</lpage>.</mixed-citation></ref></ref-list></tp:taxon-treatment>
